# Supplementary material for: Development and Genetic Characterization of A Novel Herbicide (Imazethapyr) Tolerant Mutant in Rice (Oryza sativa L.)
Source: Rice (N Y). 2017 Apr 4;10:10. doi: 10.1186/s12284-017-0151-8 (PMC5380566; doi:10.1186/s12284-017-0151-8)
Supplement: Supplementary file 1 — SSR primers used for testing the genomic similarity between the WT and HTM-N22. (XLS 43 kb) [file 12284_2017_151_MOESM1_ESM.xls]

## Sheet: Sheet1
Additional file 1: Table S1A: SSR primers used for testing the genomic similarity between the WT and HTM-N22
SSRs	Forward Primer	Reverse Primer	Chromosome
RM212	CCACTTTCAGCTACTACCAG	CACCCATTTGTCTCTCATTATG	1
RM265	CGAGTTCGTCCAAGTGAGC	CATCCACCATTCCACCAATC	1
RM577	GCTTTCCCTCTAACCCCTCT	GGATGTACCGCTGACATGAA	1
RM582	TCTGTTGCCGATTTGTTCG	AAATGGCTTACCTGCTGTCTC	1
RM488	CAGCTAGGGTTTTGAGGCTG	TAGCAACAACCAGCGTATGC	1
RM472	CCATGGCCTGAGAGAGAGAG	AGCTAAATGGCCATACGGTG	1
RM315	GAGGTACTTCCTCCGTTTCAC	AGTCAGCTCACTGTGCAGTG	1
RM493	TAGCTCCAACAGGATCGACC	GTACGTAAACGCGGAAGGTG	1
RM490	ATCTGCACACTGCAAACACC	AGCAAGCAGTGCTTTCAGAG	1
RM238A	GATGGAAAGCACGTGCACTA	ACAGGCAATCCGTAGACTCG	1
RM23	CATTGGAGTGGAGGCTGG	GTCAGGCTTCTGCCATTCTC	1
HvSSR01-19	ACTGTAATGTGGCGCTTAAT	CCCTAATCACTCACTTCGTT	1
RM11361	TGCTAGCTGCCTACCCTCGAAGC	AGGCAGGCATCGGCTATATTCTCG	1
RGNMS376	GAATATCTGTTTCGCCAGATT	ATTGGGAAAGTTGTGTTCTTT	1
RM1313	TGTGTCTGAAAACCAAGGGG	CGTCCAAGCTGTTCGTTCTC	2
RM233A	CCAAATGAACCTACATGTTG	GCATTGCAGACAGCTATTGA	2
RM71	CTAGAGGCGAAAACGAGATG	GGGTGGGCGAGGTAATAATG	2
RM250	GGTTCAAACCAAGCTGATCA	GATGAAGGCCTTCCACGCAG	2
RM492	CCAAAAATAGCGCGAGAGAG	AAGACGTACATGGGTCAGGC	2
RM154	ACCCTCTCCGCCTCGCCTCCTC	CTCCTCCTCCTGCGACCGCTCC	2
RM240	CCTTAATGGGTAGTGTGCAC	TGTAACCATTCCTTCCATCC	2
RM492	CCAAAAATAGCGCGAGAGAG	AAGACGTACATGGGTCAGGC	2
RM290	ACCCTTATTCCTGCTCTCCTC	GTGCTGTAGATGGAAGGGAG	2
RM53	ACGTCTCGACGCATCAATGG	CACAAGAACTTCCTCGGTAC	2
RM327	CTACTCCTCTGTCCCTCCTCTC	CCAGCTAGACACAATCGAGC	2
RM236	GCGCTGGTGGAAAATGAG	GGCATCCCTCTTTGATTCCTC	2
RGNMS602	AGCGAACCTTCAACACAAAC	ATGTTCTTCACACTCGAAGTTA	2
HvSSR02-47	CACACATCCAGATGAAACAA	TATTATGGAACGGACTCCAC	2
RGNMS810	ATAAGTGCTTTCTTTAATCGGA	CCAACGAAGAAGAGTAAGAGAC	2
RM48	TGTCCCACTGCTTTCAAGC	CGAGAATGAGGGACAAATAACC	2
RM422	TTCAACCTGCATCCGCTC	CCATCCAAATCAGCAACAGC	3
RM6283	TGGAGACTGAGCTGATGCC	TCAGGTGGTCGGTTCCTTAC	3
RM2453	TAGGTGTTCAGGAGTAAAGA	AAACCAGTATTGCTTACAAG	3
RM570	GTTCTTCAACTCCCAGTGCG	TGACGATGTGGAAGAGCAAG	3
RM520	AGGAGCAAGAAAAGTTCCCC	GCCAATGTGTGACGCAATAG	3
RM2453	TAGGTGTTCAGGAGTAAAGA	AAACCAGTATTGCTTACAAG	3
RM2346	TTCAGGGATGTGAAATATAC	ATCGTGCTTTTATTGAAATA	3
RM251	GAATGGCAATGGCGCTAG	ATGCGGTTCAAGATTCGATC	3
RM232	CCGGTATCCTTCGATATTGC	CCGACTTTTCCTCCTGACG	3
RM231	CCAGATTATTTCCTGAGGTC	CACTTGCATAGTTCTGCATTG	3
HvSSR03-21	TGCCTTATACCTGCTTTGAT	CCAGTTGTTTCATCAGCTTT	3
RGNMS1227	CATGAATGGTAATTCTGTGTGT	CCTCTCAAACAAAGAGAGAGAG	3
RM15680	TAGATGTATGAGTCGGAATGGAGTCG	CAGACGCAGTGTGTGTATGAAGTTCC	3
RGNMS1370	ACCCACTGTATACCTCTGTCAT	TGATGGAGTAGTTGGCATAATA	3
RM255	TGTTGCGTGTGGAGATGTG	CGAAACCGCTCAGTTCAAC	4
RM335	GTACACACCCACATCGAGAAG	GCTCTATGCGAGTATCCATGG	4
RM5633	GTGTAGCTGCTAGGCCGAAC	TTCCTTTCGCTACGTTGGAC	4
RM127	GTGGGATAGCTGCGTCGCGTCG	AGGCCAGGGTGTTGGCATGCTG	4
RM124	ATCGTCTGCGTTGCGGCTGCTG	CATGGATCACCGAGCTCCCCCC	4
HvSSR04-12	GCAACTTGCATTCACATTTA	CTTTCATGTGCTTTCCTCTC	4
RM16816	AACCACCACAGCCTCGCTTTGC	TTCCACCTCTTCTCACGTCGTTGG	4
RGNMS1640	CTTTCTCTCCTCCCTCTAATCT	GAAGAGGAGAGGATTTATGACA	4
RM280	ACACGATCCACTTTGCGC	TGTGTCTTGAGCAGCCAGG	4
RM430	AAACAACGACGTCCCTGATC	GTGCCTCCGTGGTTATGAAC	5
RM122	GAGTCGATGTAATGTCATCAGTGC	GAAGGAGGTATCGCTTTGTTGGAC	5
RM440	CATGCAACAACGTCACCTTC	ATGGTTGGTAGGCACCAAAG	5
RM169	TGGCTGGCTCCGTGGGTAGCTG	TCCCGTTGCCGTTCATCCCTCC	5
RM574	GGCGAATTCTTTGCACTTGG	ACGGTTTGGTAGGGTGTCAC	5
RM413	GGCGATTCTTGGATGAAGAG	TCCCCACCAATCTTGTCTTC	5
RM163	ATCCATGTGCGCCTTTATGAGGA	CGCTACCTCCTTCACTTACTAGT	5
RM39	GCCTCTCTCGTCTCCTTCCT	AATTCAAACTGCGGTGGC	5
RM122	GAGTCGATGTAATGTCATCAGTGC	GAAGGAGGTATCGCTTTGTTGGAC	5
RM18035	CCGTGGTGATAAACTGTTAACTGAGG	CGCATATGCATCAGCATCACG	5
RGNMS1896	ATCCCTCTCCAAGGCCTTCTC	AAAGAAAGACGCACGGACCGAC	5
RGNMS1831a	ACAGGACCAAATATGAGCAG	TTCACCTCAACTGACAACAA	5
RM26	GAGTCGACGAGCGGCAGA	CTGCGAGCGACGGTAACA	5
RM400	ACACCAGGCTACCCAAACTC	CGGAGAGATCTGACATGTGG	6
RM508	GGATAGATCATGTGTGGGGG	ACCCGTGAACCACAAAGAAC	6
RM345	ATTGGTAGCTCAATGCAAGC	GTGCAACAACCCCACATG	6
RM585	CAGTCTTGCTCCGTTTGTTG	CTGTGACTGACTTGGTCATAGG	6
RM30	GGTTAGGCATCGTCACGG	TCACCTCACCACACGACACG	6
RGNMS2094	GGAGATTTCTTACGAGACAAGA	AAAGCTTAGTTTATTGGGAGGT	6
RM19736	AAGGTCCGCAGTCCAAGAATCG	GCCAAGAACCGCTAGGATTAGGC	6
HvSSR06-45	TGACACTGTACCGTGCTAAC	CATAGCCTACTTCAAATGCC	6
RGNMS2294	CTAACGGTCAGGATCAAACTAT	AGGAGGAGGAGAGCAATGAG	6
RGNMS2362a	TATGCATGTGGGAAATACTAGA	ATATACAGAGACGAGCAAGAGG	6
RM11	TCTCCTCTTCCCCCGATC	ATAGCGGGCGAGGCTTAG	7
RM336	CTTACAGAGAAACGGCATCG	GCTGGTTTGTTTCAGGTTCG	7
RM18	TTCCCTCTCATGAGCTCCAT	GAGTGCCTGGCGCTGTAC	7
RM180	CTACATCGGCTTAGGTGTAGCAACACG	ACTTGCTCTACTTGTGGTGAGGGACTG	7
RM70	GTGGACTTCATTTCAACTCG	GATGTATAAGATAGTCCC	7
RGNMS2426	GTTGAGTGACAGTCATGAGAAA	GAGCAGCAAGGGCTTCATCT	7
RM125	ATCAGCAGCCATGGCAGCGACC	AGGGGATCATGTGCCGAAGGCC	7
HvSSR07-31	TTCAAATCAACTTACCTCCC	TTTAAATAGAGGCTTGCACC	7
HvSSR07-40	GATTTACTCGCAAGTTACCG	TGTTTCAGGTTCGTCTATCC	7
RGNMS2668	GTCGACCTACCTCGCTCTATAC	GAGGAACGAGAAGGTGAAGT	7
RM210	TCACATTCGGTGGCATTG	CGAGGATGGTTGTTCACTTG	8
RM447	CCCTTGTGCTGTCTCCTCTC	ACGGGCTTCTTCTCCTTCTC	8
RM6999	TTATCTGGGATCCATCGAGC	GTGAATTTCCTTGGAGGGAC	8
RM6925	TGAGAGGACGCTTGAAGAGG	GCACCTAGTGACTGAAGGTTG	8
RM152	GAAACCACCACACCTCACCG	CCGTAGACCTTCTTGAAGTAG	8
RM22597	GACCAATATGGAAGAACCTGTGC	CTAAGAAGTGGTAGACTTGCCAATGC	8
RM230	GCCAGACCGTGGATGTTC	CACCGCAGTCACTTTTCAAG	8
RGNMS2898	GCTAGCTATAGCCTTTCTGTGT	AGGTAATTAAGCACCACCCTA	8
RGNMS2962	AAGAACAAAGAGCAGCTGAG	GATGAGGAGGACGAACAGAG	8
RM242	GGCCAACGTGTGTATGTCTC	TATATGCCAAGACGGATGGG	9
RM245	ATGCCGCCAGTGAATAGC	CTGAGAATCCAATTATCTGGGG	9
RM285	CTGTGGGCCCAATATGTCAC	GGCGGTGACATGGAGAAAG	9
RGNMS2997	CGTACTACTAGTGCACACGG	GCTAGAGCAGAGAGGAGAGAT	9
RM23861	CATGCTTAGGAGAACCAGAGAAAGG	GCATCCTCTTCTCACCATGTGC	9
RGNMS3062	AGTGGTGGTAAGGTAAGAAATG	AAGAGGAAGAAGAAGAAGGAAG	9
RM205	CTGGTTCTGTATGGGAGCAG	CTGGCCCTTCACGTTTCAGTG	9
RM3773	CTGGATGAAAGGATACAACA	CACATTATCTGTCAAGGTCC	10
RM228	CTGGCCATTAGTCCTTGG	GCTTGCGGCTCTGCTTAC	10
RM216	GCATGGCCGATGGTAAAG	TGTATAAAACCACACGGCCA	10
RM222	CTTAAATGGGCCACATGCG	CAAAGCTTCCGGCCAAAAG	10
RGNMS3211	CTATCATTTCCAATCCAATCTT	CAGGACTGAAGAAGAAGAAGAA	10
RM244	CCGACTGTTCGTCCTTATCA	CTGCTCTCGGGTGAACGT	10
RGNMS3319	GAGGTCCGAGGAAGTGAAAT	CCATTACTCCATTCGATAATCT	10
RGNMS3307	TATCTGTAAGAACCCATGATGA	CTCTCTGAAATGGAAATGAGAT	10
RM333	GTACGACTACGAGTGTCACCAA	GTCTTCGCGATCACTCGC	10
RM202	CAGATTGGAGATGAAGTCCTCC	CCAGCAAGCATGTCAATGTA	11
RM286	GGCTTCATCTTTGGCGAC	CCGGATTCACGAGATAAACTC	11
RM332	GCGAAGGCGAAGGTGAAG	CATGAGTGATCTCACTCACCC	11
HvSSR11-16	TATGGGAGGAGATGGGTTA	TGTTACTGCATAGTGGTCGT	11
RM206	CCCATGCGTTTAACTATTCT	CGTTCCATCGATCCGTATGG	11
RGNMS3528	CCACTACTCTACACCATCATCA	GCTAGGGCTCAATCATTTAGTA	11
RGNMS3572b	AGTGAGTGGAAATATTGGTAGC	TATATCCACAATTCAATAGGCA	11
RM235	AGAAGCTAGGGCTAACGAAC	TCACCTGGTCAGCCTCTTTC	12
RM463	TTCCCCTCCTTTTATGGTGC	TGTTCTCCTCAGTCACTGCG	12
RM102	AACTTTCCCACCACCACCGCGG	AGCAGCAGCAAGCCAGCAAGCG	12
RM117	CGATCCATTCCTGCTGCTCGCG	CGCCCCCATGCATGAGAAGACG	12
RGNMS3615	GTTAGTCCTAATCATGGCATTT	TTTGTCATTTGCTAGTCCATAG	12
RM247	TAGTGCCGATCGATGTAACG	CATATGGTTTTGACAAAGCG	12
HvSSR12-29	GAAATATTTAGTTCCGGACG	TAATCAAACCTGGAAGAGGA	12
RGNMS3772	AGTGAGAGAGATGGTCAATAGC	GCTGCTCCACTACTACTAGCTT	12
RGNMS3805a	ATTAGGGTGATGTGGCTTAATA	TATGTCCACGAGTACTTGGTAA	12
