# Supplementary material for: Development and Genetic Characterization of A Novel Herbicide (Imazethapyr) Tolerant Mutant in Rice (Oryza sativa L.)
Source: Rice (N Y). 2017 Apr 4;10:10. doi: 10.1186/s12284-017-0151-8 (PMC5380566; doi:10.1186/s12284-017-0151-8)
Supplement: Supplementary file 4 — Table S1C_DUS characterization for genetic integrity testing. (XLS 26 kb) [file 12284_2017_151_MOESM4_ESM.xls]

## Sheet: Sheet1
Additional file 4: Table S1C_DUS characterization for genetic integrity testing
S.No.	Characteristics	Nagina22	HTM
1	Basal leaf: sheath colour	Light purple	Light purple
2	Leaf: intensity of green colour	Medium	Medium
3	Leaf : anthocyanin colouration	Absent	Absent
4	Leaf sheath: anthocyanin colouration	Absent	Absent
5	Leaf: pubescence of blade surface	Medium	Medium
6	Leaf: auricles	Present	Present
7	Leaf: anthocyanin colouration of auricles	Colourless	Colourless
8	Leaf: collar	Present	Present
9	Leaf:anthocyanin colouration of collar	Absent	Absent
10	Leaf: ligule	Present	Present
11	Leaf: shape of ligule	Split	Split
12	Leaf: colour of ligule	Light purple	Light purple
13	Leaf: length of blade	Medium	Medium
14	Leaf: width of blade	Medium	Medium
15	Culm: attitude	Semi-erect	Semi-erect
16	Time of heading (50% flowering- days)	Medium	Medium
17	Flag leaf: attitude of blade (early observation)	Semi-erect	Semi-erect
18	Male sterility	Absent	Absent
19	Lemma: anthocyanin colouration of keel	Absent	Absent
20	Lemma: anthocyanin colouration of area below apex	Absent	Absent
21	Lemma: anthocyanin colouration of apex	Strong	Strong
22	Spikelet: colour of stigma	White	White
23	Stem: thickness	Medium	Medium
24	Stem: length (excluding panicle; excluding floating rice)	Medium	Medium
25	Stem: anthocyanin colouration of nodes	Absent	Absent
26	Stem: anthocyanin colouration of internodes	Absent	Absent
27	Panicle: length of main axis	Medium	Medium
28	Flag leaf: attitude of blade (late observation)	Semi-erect	Semi-erect
29	Panicle: curvature of main axis	Straight	Straight
30	Panicle:number per plant	Medium	Medium
31	Spikelet:colour of tip of lemma	Purple	Purple
32	Lemma and Palea: colour	Straw	Straw
33	Panicle: awns	Absent	Absent
34	Panicle : presence of secondary branching	Present	Present
35	Panicle: secondary branching	Weak	Weak
36	Panicle: attitude of branches	Semi-erect	Semi-erect
37	Panicle: exertion	Mostly exerted	Mostly exerted
38	Time maturity (days)	Medium	Medium
39	Leaf: senescence	Medium	Medium
40	Sterile lemma: colour	Straw	Straw
